# Supplementary material for: Bacillus spp. Probiotic Strains as a Potential Tool for Limiting the Use of Antibiotics, and Improving the Growth and Health of Pigs and Chickens
Source: Front Microbiol. 2022 Feb 7;13:801827. doi: 10.3389/fmicb.2022.801827 (PMC8859173; doi:10.3389/fmicb.2022.801827)
Supplement: Supplementary file 1 [file Table_1.xlsx]

## Sheet: Foglio1
Article	Reference	N. animals per group	Challenge	Probiotic	Antibiotic group	Start of treatment	Period of supplementation	Mode of administartion	Dose	ADG	ADFI	F:G	G:F	Mortality and mordibilty	Diarroea	Intestinal mucosa	Microbiota	Other relevan results related to health
Dietary supplementation with Bacillus subtilis DSM 32315 alters the intestinal microbiota and metabolites in weaned piglets	Ding et al., 2021a	32 piglets group (8 replicates per group)	no	B. subtilis DSM 32315	no	day 21 (weaning)	for 42 days	feed	500 g/t B. subtilis DSM 32315 at a concentration of 2 x 109 CFU							> the villus height and villus height/crypt depth ratio	> jejunal Leucobacter and Cupriavidus; > ileal Thermus, Coprococcus and Bifidobacterium; > colonic	> ileal straight-chain fatty acids, colonic propionate, branched-chain fatty acids (BCFAs), and tyramine, < the colonic indole concentration.
Dietary supplementation with Bacillus subtilis and xylo-oligosaccharides improves growth performance and intestinal morphology and alters intestinal microbiota and metabolites in weaned piglets	Ding et al., 2021b	32 piglets group (8 replicates per group)	no	B. subtilis DSM 32315	no	day 21 (weaning)	for 42 days	feed	500 g/t B. subtilis DSM 32315 at a concentration of 2 x 109 CFU	=	> on days 29-42	=				> villus height and villus height/crypt depth ratio in the ileum. There was no interactionbetween BS and XOS on the intestinal morphology of weaned piglets.	In BS group > the relative abundance of Bifidobacterium, while < Sphingobium, in comparison with the control group.	Dietary BS supplementation > colonic concentrations of butyrate, tryptamine, and cadaverine while < the concentration of skatole compared with the control group.
Effect of dietary Bacillus subtilis on growth performance and serum biochemical and immune indexes in weaned piglets	Li et al., 2021	8 piglets group (4 replicate per group)	yes, ETEC F4	B. subtilis	yes, chlortetracycline	day 21 (weaning)	for 14 days	feed	107 CFU B. subtilis/kg feed;	> compared with CO and = antibiotics		<						> GH, total protein and alanine aminotransferase in the blood; > IL-10, IgA and IgG in he blood
Effects of dietary Bacillus coagulans and yeast hydrolysate supplementation on growth performance, immune response and intestinal barrier function in weaned piglets	Fu et al., 2021	6 piglets group (6 replicates per group)	no	B. coagulans	yes, colisti sulphate and bacitracin zinc	day 28 (weanign)	for 28 days	feed	400 mg/kg B. coagulans ≥5 × 109 CFU/g, BC	> from Con and = Antibiotic	> from Con and = Antibiotic	=				= villus height and crypt depth but > villus height/crypt depth than control and = to antibiotic		< IL-1β and TNF-α like the antibiotic
Protective effects of Bacillus subtilis ASAG 216 on growth performance, antioxidant capacity, gut microbiota and tissues residues of weaned piglets fed deoxynivalenol contaminated diets	Jia et al., 2021	5 piglets group (5 replicates per group)	yes, DON	B. subtilis ASAG 216	no	day 21 (weaning)	for 21 days	orally in water	1 × 108 CFU/mL	> both with or whioit DON challenge						> expression of IL6, IFN-γ, GPX2, NOS2 in the jejunum compared with the control under DON challenge	< Ruminococcaceae_unclassified, Lactobacillus, and Escherichia, > the relative abundance of Faecelibacterium	Supplementation of B. subtilis ASAG 216 effectively attenuated the aforementioned effects of DON on piglets. Moreover, DON and de-epoxy-DON (DOM-1) in the serum, liver and kidney were significantly decreased when B. subtilis ASAG 216 was added to DON-contaminated diet. B. subtilis ASAG 216 in the DON diet < DON and DOM-1 residues in all tissues compared to those receiving DON-contaminated diet. <…
Effect of Lactylate and Bacillus subtilis on Growth Performance, Peripheral Blood Cell Profile, and Gut Microbiota of Nursery Pigs	Wang et al., 2021	66 piglets (11 replicates per group)	no	B. subtilis strains mixtures (B. 747 + B. 1999)	no	day 21 (weaning)	for 42 days	feed	500 mg/kg	=			tended to be >				diet supplemented with only BM > Megasphaera, F112 Coprococcus, F189 Coriobacteriaceae_unclassified, F207 Gemmiger, and F326 [Prevotella]
Dietary supplementation with Bacillus mixture modifies the intestinal ecosystem of weaned piglets in an overall beneficial way	Wang et al., 2021b	40 piglets (5 replicates per group)	no	B. licheniformis - B. subtilis mixture	yes, virginiamycin, colistin and zinc oxide	day 28 (3 days post-weaning)	for 42 days	feed	4.9x109 CFU per gram							BLS mix < the jejunum crypt depth > the ileum villus height and the jejunum and ileum villus height to crypt depth ratio. BLS mix upregulated the expression level of E-cadherin in the colon and proinflammatory cytokines and TLR-4 in ileum and colon	BLS mix > Simpson’s diversity index in the gut microbiota and the relative abundances of o_Bacteroidetes and f_Ruminococcaceae, < the relative abundances of Blautia and Clostridium.	the concentrations of isobutyrate and isovalerate < in the BLS mix group compared with the control group, while the concentration of acetate > in the BLS mix group compared with the control and antibiotics groups. spermine > in the BLS mix group; skatoles < after 42 days, like the AB
Effect of dietary supplementation with essential oils and aBacillusprobiotic on growth performance, diarrhoea andblood metabolites in weaned pigs	Tan et al., 2020	16 piglets (4 replicates per group)	no	B. subtilis PB6 + essential oils	yes, amoxicillin	weaning	for 56 days	feed	4 · 1011 CFU/kg B. subtilis PB6 + 300 or 1000 g/tonne diet of essential oils mixture. The essentials oils consisted of a mixture of 2.2% carvacrol and 1.1% thymol		>ADG at same level than antibiotic				< diarroea tahn control and = antibiotic			< ammonia emission and Blood urea nitrogen compared with NC and AB
Dietary Bacillus spp. enhanced growth and disease resistance of weaned pigs by modulating intestinal microbiota and systemic immunity	He et al., 2020	12 piglet group (12 replicates per grousp)	yes, ETEC F18	B. subtilis DSM 32540 and B. pumilus DSM 32539	no	day 21 (weaning)	for 28 days	feed	500 mg/kg (1 × 109 CFU/kg) of the probiotic B. subtilis DSM 32540 (PRO1), or 500 mg/kg (1 × 109 CFU/kg) of B. pumilus DSM 32539 (PRO2)	> B. subtilis					B. subtilis <	B. pumilus > goblet cell number and sulfomucin percentage in duodenal villi and greater (P < 0.05) sialomucin percentage in jejunal villi	both Bacillus < total coliforms in mesenteric lymph nodes on	B subtlis < blood lymphocyte, < MUC2 gene expression in jejunal mucosa and < PTGS-2 and IL1B gene expression in ileal mucosa
Effects of an F18 enterotoxigenic Escherichia coli challenge on growth performance, immunological status, and gastrointestinal structure of weaned pigs and the potential protective effect of direct-fed microbial blends	Becker et al., 2020	16 piglets (8 replicates per group)	yes, ETEC F18	3 strains of B. amyloliquefaciens or 2 strains of B. amyloliquefaciens and one strain of B. subtilis	no	day 21 (weaning)	for 17 days	feed	DFM1 (three strains of B. amyloliquefaciens; 7.5 × 105 colony-forming units [CFU]/g), or DFM2 (2 strains of B. amyloliquefaciens and one strain of B. subtilis; 1.5 × 105 CFU/g)	=	=	=	=			Ileal mRNA abundance of occludin (OCLN) and zonula occludens-1 (ZO-1) decreased in PC and DFM1 compared with NC (P < 0.05). Pigs fed DFM2 had intermediate ileal mRNA abundance of OCLN and increased ZO-1 mRNA compared with pigs in PC (P < 0.05). IL-8 > in the plasma of PC and DFM2 on dpi 2 compared with NC (P < 0.05). Mucosal IL-8 > in PC compared with NC (P < 0.05). All challenged treatments tend…
Preliminary investigation of the use of dietary supplementation with probiotic Bacillus subtilis strain QST713 shows that it attenuates antimicrobial-induced dysbiosis in weaned piglets	Tsukahara et al., 2020		yes, antimicrobial enrofloxacin	B. subtilis QST713	no			feed	2.0 × 106 CFU of B. subtilis QST713/g of feed.								gut microbiota composition did not return to initial levels in antimicrobial‐administered piglets, it did in QST713‐supplemented piglets
The effect of Bacillus licheniformis as direct-fed microbial product on growth performance, gastrointestinal disorders and microflora population in weaning piglets	Dumitru et al., 2020	30 piglets (2 replicates per group)	no	B. licheniformis	no	day 30 (weaning)	for 16 days	feed	2 doses: 1.6 x 109 CFU spores g-1 feed included at 1% in the diet and 4.8 x 109 CFU spores g-1 feed included at 3% in the diet	tended to >	=		=		<		BL diets > Lactobacillus spp. and Bacillus spp. with a trend of higher the Coliforms and Enterococcus counts
Bacillus sp. probiotic supplementation diminish the Escherichia coli F4ac infection in susceptible weaned pigs by influencing the intestinal immune response, intestinal microbiota and blood metabolomics	Luise et al., 2019	16 piglets (16 replicate per group)	yes, ETEC F4	B. amyloliquefaciens DSM25840 or B. subtilis DSM25841	yes, colistin	day 24 (weaning)	for 21 days	feed	1.28 × 106 CFU/g of B. amyloliquefaciens (BAA); CO + 1.28 × 106 CFU/g feed of B. subtilis (BAS)	B. amyloliquefaciens tended to impove in the post challege compared with the control; B. subtilis =					B. subtilis tended to < compaed with the control	Bacillus strains and antibiotic supplementations up-regulated several gene sets re- lated to immune response, including gene sets involved in the stimulus’ detection and in adaptive immune response capability (B and T cells lymphocyte activation).		BAA, BAS and antibiotic > blood aminoacids level compared with the control; BAS and antibiotic > villus mitotic index. Transcriptome profile of BAS and antibiotic were more similar than control. Gene sets related to adaptive immune response were enriched in BAA, BAS and AB. CO had enriched gene set for nuclear structure and RNA processing.
Blood metabolites and zootechnical parameters in piglets weaned at two ages and with the addition of antimicrobials in the feed	Patino et al., 2019	15 piglets per group	no	B. subtillis	no	day 21 or day 28	for 30 days	feed		>			>		<
Dietary supplementation of Bacillus subtilis influenced intestinal health of weaned pigs experimentally infected with a pathogenic E. coli	Kim et al., 2019	12 piglets (12 replicates per group)	yes, ETEC F18	B. subtilis DSM 25841	no	weaning	for 18 days	feed	1.28 × 109 CFU of B. subtilis/kg feed or 2.56 × 109 CFU of B. subtilis/kg feed, w	>	>		>		<	B. subtilis < jejunal permeability on d 5 and d 11 PI, compared with the positive control, < gene expression of IL1A on d 5 PI and IL6 on d 11 PI in ileal mucosa of E. coli infected pigs. Supplementation of B. subtilis did not affect the intestinal morphology, compared with the positive control.
Effects of Bacillus subtilis DSM32315 supplementation and dietary crude protein level on performance, gut barrier function and microbiota profile in weaned piglets	Tang et al., 2019	18 piglets (6 replicates per group)	no	B. subtilis DSM32315	no	day 25 (weaning)	for 42 days	feed	500 mg/kg diet of 2 x 109 cfu/g	>		<				> the villus height; < crypth depth; > villus height/crypt depth ratio in the jejunum and ileum; > expression of ZO-1, occludin, Claudin1, EGF, GPLand IGF-1R	> Bacillus, Bifodobacteria	> propionic acid and butyric acid in colon
Effects of Clostridium butyricum or in combination with Bacillus licheniformis on the growth performance, blood indexes, and intestinal barrier function of weanling piglets	Zong et al., 2019	30 piglets (3 replicates per group)	no	B. licheniformis + ZnO	yes, olaquindox, colistin sulfate, kitasamycin and ZnO	day 23 (weaning)	not reported	feed	1125 mg Zn from ZnO/kg, and 109 cfu/kg of B. licheniformis	< compared with antibiotic group and = to negative control			< compared to antibiotic and = to negative cotrol		> compared with antibiotic group but < compared with control group	= the villus height, crypth depth and villus height/crypt depth ratio and no differnce in the gnees expression		> serum MDA while no differences in Igs, serum IL-2, IL-6, TNF-α or IFN-γ
Effects of dietary supplementation with S. platensis and probiotics on the growth performance, immune response and the fecal Lactobacillus spp. and E. coli contents of weaned piglets	Zhang et al., 2019	20 piglets (5 replicates per group)	no	B. subtilis + L. plantarum;	no	day 24 (3 days post-weaning)	for 28 days	feed	1.0×109 CFU/g B. subtilis and 1.0×108 CFU/g L. plantarum;	>	>	<					> Lactobacilli spp and < E. coli in the feces	> Igs in serum
Efficacy of Bacillus subtilis RX7 and Bacillus methylotrophicus C14 as probiotics on growth performance, digestibility, blood profile and fecal microbiota in weaned pigs	Upadhaya et al., 2019	20 piglets (5 replicates per group)	no	B. subtilis RX7 or B. methylotrophicus C14	no	day 28 (weaning)	for 42 days	feed	B. subtilis RX7 or B. methylotrophicus C14 at 1% in the diet		<						The supplementation of probiotics > in fecal lactic acid bacteria counts on day 42.	The apparent total tract digestibility of energy > in BS and BM compared with CON on day 14.
Evaluation of effect of probiotics mixture supplementation on growth performance, nutrient digestibility, faecal bacterial enumeration, and noxious gas emission in weaning pigs	Nguyen et al., 2019	45 piglets (9 replicates per group)	no	mixture of spray-dried spores of B. coagulans, B. licheniformis, B. subtilis, and C. butyricum	no	weaning	for 42 days	feed	1X1012 colony-forming units (CFU)/kg of B. coagulans, 5X1011 CFU/kg of B. licheniformis 1X1012 CFU/kg of B. subtilis, and 1X1011 CFU/kg of C. butyricum included in teh diets at 0.1, 0.2 and 0.3%	> at the 0.3 of inclusion in the diet	>		=				> Lactobacillus and < E. coli concentrations with increasing inclusion of the probiotics mixture in the diets	> inclusion of the probiotics mixture in the diets linearly > digestibility of DM, N, and energy on day 42; > inclusion of probiotics mixture led to a linear reduction in NH3.
Influence of Bacillus subtilis GCB-13-001 on growth performance, nutrient digestibility, blood characteristics, faecal microbiota and faecal score in weanling pigs	Wang et al., 2019	40 piglets (8 replicates per group)	no	B. subtilis GCB‐13‐001	no	day 28 (weaning)	for 42 days	feed	0.1% B. subtilis GCB‐13‐001 1 × 108 CFU/kg (T1) and (c) CON + 0.1% B. subtilis GCB‐13‐001 1 × 109 CFU/ kg (T2)	>		<					> faecal Lactobacillus counts, < E. coli counts, in pigs fed T2 diet compared with control at the end of the experiment
Positive effects of a Clostridium butyricum-based compound probiotic on growth performance, immune responses, intestinal morphology, hypothalamic neurotransmitters, and colonic microbiota in weaned piglets	Cao et al., 2019	12 piglets (12 replicates per group)	no	Mixture of C. butyricum CGMCC, B. subtilis CGMCC and B. licheniformis CGMCC	yes, colistin sulphate	day 21 (weaning)	for 28 days	feed	C. butyricum CGMCC 9386 at 5.0 × 1010 CFU/g, B. subtilis CGMCC 9383 at 5.0 × 109 CFU/g, and B. licheniformis CGMCC 9385 at 5.0 × 109 CFU/g	tended to > compared to control and = to antibiotic		> than control and = antibiotic			< than control and = antibiotic	Denser and more complete ileum villus structure than control and antibiotic-treated piglets, while no obvious differences were evident between the jejunum villus morphologies of the control and probiotic- treated piglets. Probiotic- and antibiotic-treated groups < fluorescence intensities in ileum cells than the control piglets, indicating that the number of intestinal apoptotic cells in the prob…	Based on PCA and NMDS analyses, the control and probiotic treated piglets were much more similar to one another than they were to the antibiotic treated piglets. No difference in the alpha diversity. metabolism of amino acids, oxidative phos- phorylation, amino acid-related enzymes, DNA repair, replication and recombination proteins, and secretion systems were enriched in probiotic treated piglet…	< serum ALT, AST, and ALP concentrations on day 14 and < serum ALT concentration on day 28. probiotics or antibiotics < in serum IL-6 on days 14 and 28 and < TNF-α and IL-1β on day 28. butyrate > under probiotic treatment. Meanwhile, both probiotics and antibiotics > colonic concentration of valerate compared with the controls. The concentration of propionate > under supplementation with probioti…
ASSESSMENT OF GUT MICROBIOTA AND SELECTED BLOOD PARAMETERS IN WEANED PIGLETS FOLLOWING SUPPLEMENTATION WITH A PROBIOTIC AND VITAMIN C	Tymczyna et al., 2019	30 piglets ( 1 replicate per group)	no	B. cereus + Vitamina C	no	day 47 (7 days post-weaning)	for 28 days	feed	1.5 g/piglet/day (1×109CFU/kg) + 300 mg/piglet/day of Vitamine C								< of Enterobacteriacae and > of Lactobacillus counts	> Erythrocytes, Haemoglobin and Haematocrit
Effects of Probiotic Bacillus as an Alternative of Antibiotics on Digestive Enzymes Activity and Intestinal Integrity of Piglets	Hu et al., 2018	30 piglets (3 replicates per group)	no	B. amyloliquefaciens cells (China Center For Type Culture Collection, No: M2012280)	yes, aureomycin	day 42		feed	1 or 2 × 108 CFU/Kg	>	>						supplementation with Ba > the β-diversity of intestinal microbiota.	Ba replacement > the activities of amylase, disaccharides and Na+/K+-ATPase. And chymotrypsin activity in different section of intestine was dramatically enhanced in half replacement of aureomycin with Ba. Moreover, Ba replacement maintained the intestinal integrity with the significantly decreased activity of DAO compared with aureomycin group.
Productive and economic parameters of pigs supplemented from weaning to finishing with prebiotic and probiotic feed additives	Mendez-Palacios et al., 2018	100 piglets (5 replicates per group)	no	Mixture of LactoB. + B. subtilis CH201/DSM 5750 and B. licheniformis CH200/DSM 5749 or mixture of S. cerevisiae + LactoB. + B. subtilis CH201/DSM 5750 and B. licheniformis CH200/DSM 5749	no	day 21, weaning	untill slaughtered	feed	0.8 kg/tonne (a mixture was prepared in equal proportions of Lactobacillus spp. [containing at least 87%, 50 9 106 CFU/g FD-DVS nu-trishâ LA-5â] and Bacillus spp. [BioPlus 2Bâ is manufactured by Chr. Hansen A/S Horsholm, Denmark]). The combination of spray-dried-spore-forming B. subtilis CH201/DSM 5750 and B. licheniformis CH200/DSM 5749 contained at least 3.2 9 109 viable spores/g) and T4 = 4 kg…	> from 70 to 150 days	=	< for S. cerevisiae + Lactobacillus spp. and Bacillus spp.				< eosinophil and mononuclear infiltrations in the mucosa
Protective Effects of Benzoic Acid, Bacillus Coagulans, and Oregano Oil on Intestinal Injury Caused by Enterotoxigenic Escherichia coli in Weaned Piglets	Pu et al., 2018	30 piglets (5 replicates per group)	yes, ETEC	B. coagulans + oregano oil and/or benzoic acid	yes, colistin sulfate + bacitracin zinc		26 days	feed	400 g/t B. coagulans	> control and = antibiotic	=	< control and = to antibiotic			< control and = to antibiotic	< TNFalpha and IL-1B compared with the CO and = to antibiotic in the jejunum mucosa; > sIgA than control and = to antibiotic	> Lactobacllus and Bifidobacterium comapred with CO and = to antibitoc	< serum TNFalpha and IL-1B compared with the control and = to antibiotic
The effects of group size and subtherapeutic antibiotic alternatives on growth performance and morbidity of nursery pigs: a model for feed additive evaluation	Olsen et al., 2018	325 piglets (15 replicated per group)	no	B. subtilis and B. licheniformis plus resistant potato starch	yes, chlortetracycline hydrochloride (phase 1 and 3) or tiamulin hydrogen fumarate (phase 2).	day 21, weaning	42 days	feed	1.3 × 109 colony forming units (CFU)/kg complete feed	=	=		=
Construction of Bacillus subtilis strain engineered for expression of porcine beta-defensin-2/cecropin P1 fusion antimicrobial peptides and its growth-promoting effect and antimicrobial activity	Xu et al., 2018	48 piglets (12 replicates per group)	yes, enteropathogenic E. coli 2134P (F18ac)	wide-type or engineered B. subtilis	yes, chlortetracycline antibiotics	30±2 d of age	30 days	feed	5×109 colony-forming units [CFU]/kg of feed	antibiotic group > B. subtilis eng. > wild-type > untreated control	antibiotic group > B. subtilis eng. > wild-type = untreated control	untreated > wild-type > eng. type > antibiotic group			antibiotic group = eng. type < wild type < untr. group
Effects of a 3 strain Bacillus-based direct-fed microbial and dietary fiber concentration on growth performance and expression of genes related to absorption and metabolism of volatile fatty acids in weanling pigs	Jaworski et al., 2017	50 piglets (10 replicated per group)	no	B. subtilis	no	weaning	43 days	feed	1.5 × 105 cfu/g of feed	=	=		>			< MCT1 expression in ileum		CD147 and GLP-2R expression in liver; No differences in the pH and VFAs in the intestinal contents
Oral Administration of a Select Mixture of Bacillus Probiotics Affects the Gut Microbiota and Goblet Cell Function following Escherichia coli Challenge in Newly Weaned Pigs of Genotype MUC4 That Are Supposed To Be Enterotoxigenic E. coli F4ab/ac Receptor Negative	Zhang et al., 2017	6 piglets (6 replicates per group)	yes, F4+ ETEC; serotype O149:K91, K88ac	B. licheniformis (DSM 5749) and B. subtilis (DSM 5750) viable spores/g	no	day 21 (weaning)	15 days	oral	low (3.9 × 108 CFU/day); medium (7.8 × 108 CFU/day); high (3.9 × 109 CFU/day)	=	>				=	< the number of ileal goblet cells via increasing Atoh1	> Lactobacillus in medioum dose gorup and > Clostridium and Turicibacter in the low dose group
Preliminary assessment on potentials of probiotic B-subtilis RX7 and B-methylotrophicus C14 strains as an immune modulator in Salmonella-challenged weaned pigs	Upadhaya et al., 2017	10 piglets (10 repl. per group)	yes, Salmonella enterica serovar Typhimurium KCCM 40253	B. subtilis RX7 or B. methylotrophicus	no	day 28 (weaning)	28 days	oral	0.1% B. subtilis RX7 containing 1 × 109 CFU/g (BS), or 0.1% o B. methylotrophicus C14 1 × 109 CFU/g (BM)								< Salmonella; BS > fecal Lactobacillus counts and BM < fecal E. coli	The probiotic-treated groups (BS and BM) < IgM levels and > WBC and cortisol levels compared with CON
Probiotic supplementation protects weaned pigs against enterotoxigenic Escherichia coli K88 challenge and improves performance similar to antibiotics	Pan et al., 2017	exp. 1: 6 piglets (6 replicates per group); exp. 2: 36 piglets (6 replicates per group)	yes, ETEC K88	B. licheniformis and S. cerevisiae	yes, zinc bacitracin 50 mg/kg colistin sulfate (10%), and 100 mg/kg olaquindox (5%)	exp. 1: 21 ± 3 d old; exp. 2: 28 ± 3 d of age	exp. 1: 12 days; exp. 2: 35 days	feed	500 mg/kg of 1.5 × 1010 CFU/g of B. licheniformis and 0.3 × 1010 CFU/g S. cerevisiae	> than control and = antibiotic	> than control and = antibiotic		=		< than control and = antibiotic	Challenged pigs supplemented with PB > quantity of occludin protein in the jejunal mucosa compared with unsupplemented challenged pigs, PB goup had greater villus height and villus height to crypt depth ratio in the duodenum, jejunum, and ileum.	< cecal E. coli count, cecal Lactobacillus count	PB > mucosal sIgA concentrations in the jejunum and ileum. AB and PB groups < serum diamine oxidase, compared with challenged group, and endotoxin levels.
Response to a Salmonella Typhimurium challenge in piglets supplemented with protected sodium butyrate or Bacillus licheniformis: effects on performance, intestinal health and behavior	Barba-Vidal et al., 2017	24 piglets (8 replicate per group)	yes, Salmonella Typhimurium	B. licheniformis	no	day 24 (weaning)	16 days	feed	1 kg/t of Proporc (equivalent to 109 cfu of B. licheniformis/kg of feed)	=	=		=			no effect on the histological determinations in ileum	B. licheniformis was only recovered in countable numbers from animals in the PRO group; < the percetage of Salmonella shadders	positive significant effect on some behavioral displays, particulary related to exploring the pen, feeding and other active behaviors in the morning period
Effect of Bacillus subtilis mutants on growth performance of piglets fed tryptophan- and valine-deficient diets	Norgaard et al., 2016	16 piglets (16 replicates per group)	no	B. subtilis strains developed to overproduce Trp (B. subtilis Trp mutant [BsTrp]) and Val (B. subtilis Val mutant [BsVal]	no	day 35	14 dyas for Val experiement and 21 for TRP experiment	feed	B. subtilis at 10x or 100x standard doses of 1.28 × 106 CFU/g feed	=	=
Effects of a Bacillus-based probiotic and dietary energy content on the performance and nutrient digestibility of wean to finish pigs	Jorgensen et al., 2016	144 piglets (12 replicates per group)	no	B. licheniformis (DSM 5749) and B. subtilis (DSM 5750)	no	day 28 (weaning)	152 days (from weaning to slaughter)	feed	400 mg/kg of the Bacillus-based probiotic	= from 28-42 days; > from 42-70	=	= from 28-42 days; < from 42-70						> fat digestibility in the growing phase
Effects of multistrain probiotics on growth performance, nutrient digestibility, blood profiles, faecal microbial shedding, faecal score and noxious gas emission in weaning pigs	Lan et al., 2016	25 piglets (5 replicates per group)	no	spray-dried spores of B. coagulance, B. lichenformis, B. subtilis and C. butyricum.	no	weaning	42 days	feed	0.01%/0.03%/0.06/0.1% of 1.9x1012 CFU/kg of B. coagulance, 5.9x1011 CFU/kg of B. lichenformis, 1.9x1012 CFU/kg of B. subtilis and 1.9x1011 CFU/kg of C. butyricum respectively.	> with a linear effect of the dose			> with a linear effect of the dose		=		linear > in faecal Lactobacillus counts linerar < in faecal E. coli count	the 0.1 dose had > ATTD of DM and GE and N; in blood = glucose concentration, white blood cell (WBC) or lymphocyte
Influence of orally fed a select mixture of Bacillus probiotics on intestinal T-cell migration in weaned MUC4 resistant pigs following Escherichia coli challenge	Yang et al., 2016	8 piglets (8 replicates per group)	yes, ETEC F4	B. licheniformis (DSM 5749) and B. subtilis (DSM 5750)	no	weaning	15 days	oral	A low-(3.9 × 107 CFU/mL) or high-dose (7.8 × 107 CFU/mL) solution of B. licheniformis (DSM 5749) and B. subtilis (DSM 5750)							BLS-mix pretreatment helps to activate NF-κB and induce IL-8 and iNOS. BLS-mix > expression of intestinal IL-22, IκBα and ZO-1, thereby contributing to the amelioration of intestinal inflammation and maintenance of intestinal epithelial barrier integrity.	BLS-mix pretreatment < the faecal Escherichia shedding following F4+ ETEC/VTEC/ EPEC challenge.	in blood < the proportion of CD4−CD8− T-cell subpopulation
Effects of a multi-strain Bacillus species-based direct-fed microbial on growth performance, nutrient digestibility, blood profile, and gut health in nursery pigs fed corn-soybean meal-based diets	Cai et al., 2015	64 piglets (16 replicates per group)	no	1 strain of B. subtilis and 2 strains of B. amyloliquefaciens	no	day 24 (weaning)	42 days	feed	1.5 × 105 cfu DFM/g of 1 strain of B. subtilis and 2 strains of B. amyloliquefaciens in equal proportions	> from d0 to d14			> from d0 to d42			> villus height in duodenum and jejunum		form d0 to d14 > ATTD of DM; form d15 to d 43 ATTD and N >
Oral administration of a select mixture of Bacillus probiotics generates Tr1 cells in weaned F4ab/acR(-) pigs challenged with an F4(+) ETEC/VTEC/EPEC strain	Zhou et al., 2015	8 piglets (8 replicates per group)	yes, Escherichia coli F4-producing strain (O149:K91, K88ac),	B. licheniformis (DSM 5749) and B. subtilis (DSM 5750)	no	day 21 (weaning)	15 days	oral	A low-(3.9 × 107 CFU/mL) or high-dose (7.8 × 107 CFU/mL) solution of B. licheniformis (DSM 5749) and B. subtilis (DSM 5750)	=	=				=	BLS-mix ameliorates enteritis in the jejunum but not in the ileum		> peripheral blood CD4+IL-10+ T-cell population ncrease in the proportion of Foxp3−IL-10+ but not of Foxp3+IL-10+ Treg cells both in the blood as well as the intestinal mu- cosa of F4 ab/acR− pigs following F4+ ETEC/VTEC/ EPEC challenge
A feed additive containing Bacillus toyonensis (Toyocerin (R)) protects against enteric pathogens in postweaning piglets	Kantas et al., 2014	264 piglets (6 replicateds per group)	no	B. toyonensis	no	day 26 (weaning)	44 days	feed	500 mg/kg or 1000mg/kg of feed of 1x109 CFU/kg viable spores of B. toyonensis	>	>	<		=	<		=LAB; < E. coli, Enterobacteriaceae, C. jejuni, C. perfringens
Effects of Bacillus subtilis KN-42 on Growth Performance, Diarrhea and Faecal Bacterial Flora of Weaned Piglets	Hu et al., 2014	72 piglets (4 replicates per group)	no	B. subtilis KN-42	yes, neomycin sulfate	day 26 (weaning)	28 days	feed	2×109 (L), 4×109 (M) or 20×109 (H) CFU/kg feed of B. subtilis KN-42	> compared with control and = antibiotic	=		> compared with controland = antibiotic		< compared with control and = antibiotic		< Lattobacilli; > E. coli; > bacterial diversity
Effects of dietary probiotics on growth performance, faecal microbiota and serum profiles in weaned piglets	Dong et al., 2014	36 piglets (6replicates per group)	no	B. subtilis B27 or LactoB. plantarum GF103 + B. subtilis B27	no	day 35-37 (weaning)	35 days	feed	2.0 X 108 CFU of freeze- dried B. subtilis B27/kg feed (BS), or a combination of L. plantarum GF103 (4.3 X 109 CFU/kg) and B. subtilis B27 (1.0 X 108 CFU/kg) (LBS).	=	< from d0 to d14	< from d0 to d14					Lattobacilli =; < E. coli at d 14	> blood IgM and IgA
Bacillus amyloliquefaciens SC06 inhibits ETEC-induced pro-inflammatory responses by suppression of MAPK signaling pathways in IPEC-1 cells and diarrhea in weaned piglets	Ji et al., 2013	10 piglets (10 replicates per group)	no	B. amyloliquefaciens SC06	no	day 28 (weaning)	32 days	feed	100mg/kg of 109 CFU/kg of B. amyloliquefaciens SC06	>					<	Ba < ETEC-induced pro-inflammatory responses in the differentiated IPEC-1 cells and < the activation of MAPK
The preventive effect of Bacillus subtilus strain DB9011 against experimental infection with enterotoxcemic Escherichia coli in weaning piglets	Tsukahara et al. 2013	8 piglets (4 replicates per group)	no	B. subtilis strain DB9011 (DB9011)	no	day 21 (weaning)		feed	0.2% v/v of 5 X 108 colony forming units (CFU)/g)	=		=						< total edemal score
Controlling Salmonella infection in weanling pigs through water delivery of direct-fed microbials or organic acids. Part I: Effects on growth performance, microbial populations, and immune status	Walsh et al., 2102	24 piglets (6 replicates per group)	yes, Salmonella enterica serovar Typhimurium	E. faecium, B. subtilis, and B. licheniformis	yes, carbadox	day 19 ± 2 (weaning)	14 days	drinking water	109 cfu/L for each strain of bacteria	>	>		=			> jejunal crypt depth; deodenum =; The DFM did not improve gut health by attenuating the adverse effects associated with Salmonella pathogenesis but neither did the antibiotic treatment		Serum and mucosal TNFα concentrations =
Growth performance, digestibility, gut environment and health status in weaned piglets fed a diet supplemented with a complex of lactic acid bacteria alone or in combination with Bacillus subtilis and Saccharomyces boulardii	Giang et al., 2012	32 piglets (4 replicates per group)	no	B. subtilis H4, S. boulardii Sb and the LAB complex consisted of E. faecium 6H2, L. acidophilus C3, P. pentosaceus D7, and L. fermentum NC	no	day 26-28 (weaning)	35 days	feed	B. subtilis H4 (4×1011–8×1011CFU/ml), S. boulardii Sb (3×1010–9×1010CFU/ml) and the LAB complex consisted of E. faecium 6H2 (4×109–8×109CFU/ml), L. acidophilus C3 (3×109–7×109CFU/ml), P. pentosaceus D7 (1.3×109–8.5×109CFU/ml), and L. fermentum NC (5×109–7×109CFU/ml)	>	>		<		<		> LAB population n stomach, ileum , colon and rectum; < E. coli and in stomach, ileum	> ileal and total tract apparent digestibility of crude protein and DM; > lactic acid and total VFA concentrations,
Dietary supplementation with high-dose Bacillus subtilis or Lactobacillus reuteri modulates cellular and humoral immunities and improves performance in weaned piglets	Wang et al., 2011	8 piglets (8 replicates per group)	no	B. subtilis M-1 and B. subtilis M-1 + LactoB. reuteri X-1	no	day 21 (weaning)		feed	B. subtilis M-1 (1011 CFU/kg) or ombination of B. subtilis M-1 and L. reuteri X-1 (0.5x1011 CFU/kg)	=	=							< blood IgG and IgM and > Serum DAO and D-lactate
Effect of benzoic acid and combination of benzoic acid with a probiotic containing Bacillus Cereus var. toyoi in weaned pig nutrition	Papatsiros et al., 2011	80 piglets (8 replicates per group)	no	B. cereus var. Toyoi spores	no	day 28 (weaning)	63 days	feed	1 x 109 B. cereus var. Toyoi spores / kg feed					< morbidity	<		#NAME?
Effect of potential multimicrobe probiotic product processed by high drying temperature and antibiotic on performance of weanling pigs	Choi et al., 2011	72 piglets (4 replicates per group)	no	mixture of LactoB. + B. subtilis CH201/DSM 5750 and B. licheniformis CH200/DSM 5749 or mixture of S. cerevisiae + LactoB. + B. subtilis CH201/DSM 5750 and B. licheniformis CH200/DSM 5749	yes, chlortetracycline	weaning	28 days	feed	Exp1= 0.2% or 0.3% and Exp2=0.3% or 0.6% of the probiotc mixture	Exp1: > control and = antibitic; Exp2 =antibiotic	Exp1: > contol and =antibiotic; Exp2 =antibiotic		Exp1: > control and =antibiotic; Exp2 =antibiotic			with 0.60% probiotic HT and antibiotic had greater villus height at the jejunum and ileum, > villus height:crypt depth at the ileum	Exp1: < Clostridium spp.	Exp1: ATTD of DM and GE > of both control and antibiotic
