# Supplementary material for: Bacillus spp. Probiotic Strains as a Potential Tool for Limiting the Use of Antibiotics, and Improving the Growth and Health of Pigs and Chickens
Source: Front Microbiol. 2022 Feb 7;13:801827. doi: 10.3389/fmicb.2022.801827 (PMC8859173; doi:10.3389/fmicb.2022.801827)
Supplement: Supplementary file 2 [file Table_2.xlsx]

## Sheet: Foglio1
Article	Referece	N. animals	Species	Challenged	Antibiotic	Probiotic	Start of treatment	Period of administration	Mode of administartion	Dose	BW	BWG	FI	ADFI	ADG	F:G (FCR)	G:F	Mortality	Intestinal microbiota	Other relevant results
Effects of Bacillus Coagulans on growth performance, antioxidant capacity, immunity function, and gut health in broilers	Zhang et al., 2021	480	broilers	no	yes, chlortetracycline	B. coagulans	1 day old	42 days	with feed	5 x 109 CFU/kg B. coagulans	> then basal diet and = antibiotic		=		> then basal diet and = antibiotic	=				B. coagulans > antioxidant capacity
Effect of Bacillus subtilis on growth performance, bone mineralization, and bacterial population of broilers fed with different protein sources	Ciurescu et al., 2020	480	broilers	no	no	B. subtilis ATCC 6051a	1 day old	42 days	with feed	5 x 1011 CFU spores/ g feed	>	>	>			>			< Clostridium and E. coli, > Enterococcus spp. and Bacillus spp. (in ciecum and ileum)	< PH of ileum and ciecum and abdominal fat. > tibia bone P concentration.
Administration of direct-fed Bacillus cultures and refined functional carbohydrates to broiler chickens improves growth performance and promotes positive shifts in gastrointestinal microbiota	Froebel et al., 2020	2280	broilers	no	yes, Bacitracin methylene disalicylate	DFM A: composed of B. licheniformis 21, B. licheniformis 842, and B. subtilis 2084; DFM B: composed of B. subtilis 747 and B. subtilis 1781	day-of-hatch	42 days	with feed	1.0 x 108 CFU/kg feed	> (DFM A)			=	> (DFM A: cumulative ADG; both DFM: starter phase ADG) overall ADG was = antibiotic	>			< C. jejuni colonization
Administration of Bacillus cultures as direct-fed microorganisms improves growth performance and reduces mortality of broilers raised under performance-reducing stress challenge	Johnson et al., 2020	2600	broilers	no	no	Bacillus strains S10-48, SB0- 45, SB0-46, SB0-47, and SB0-48	day-of-hatch	35 days	with feed	3.67 x 108 (Low), 7.35 x 108 (Med), or 1.10 x 109 (High) CFU/kg feed.	=	=		=		> low dose
Administration of Bacillus cultures as direct-fed microorganisms improves growth performance and reduces mortality of broilers raised under performance-reducing stress challenge	Johnson et al., 2020	1800	broilers	no	no	Bacillus strains S10-48, SB0- 45, SB0-46, SB0-47, and SB0-48 (DFM A) and composed of Bacillus strains S10-48 and SB-48 (DFM B)	day-of-hatch	35 days	with feed	3.67 x 108 CFU/kg (DFM A), 7.35 x 107 CFU/kg feed (DFM B)				=		=		< DFM A
Xylanase and Direct-Fed Microbials (DFM) Potential for Improvement of Live Performance, Energy Digestibility, and Reduction of Environmental Microbial Load of Broilers	Nusairat et al., 2020	2496	mixed-sex broilers	no	no	multi-strain Bacillus spp.(Pro) with 130 kcal/kg reduced-energy diet (NC) (NC + Pro) or NC with xylanase(Xy) and probiotics mix(Pro) (NC + XyPro)	1 day old	42 days	with feed with ME 130 kcal/kg lower (negative control)	1 × 105 CFU/g feed	> (NC +XyPro)					> (NC +XyPro)		=	< C. perfringens cell count by ∼16% with NC + Xy Pro	The NC + XyPro < lesion scores by 66%
Ameliorative E ects of Antibiotic-, Probiotic- and Phytobiotic-Supplemented Diets on the Performance, Intestinal Health, Carcass Traits, and Meat Quality of Clostridium perfringens-Infected Broilers	Hussein et al., 2020	324 (9 replicates)	broilers	yes, C. perfringens	yes, Avilamycin	A: B. subtilis spores (DSM17299), B: B. subtilis live strain	1 day old	35 days	with feed	0.2 g/ kg-1 of spore probiotic or 0.5 g/ kg-1 of natural probiotic strain		>	>			<		<
Salmonella Enteritidis reduction in layer ceca with a Bacillus probiotic	Price et al., 2020	60	pullets	yes, a nalidixic acid-resistant S. Enteriditis	no	B. amyloliquefaciens, B. licheniformis, and B. pumilus	6 weeks	3-day acclimation period	with feed	454 g/ton	= (for the short duration of the trial)	=							< S. Enteriditis in the ceca
A novel Bacillus based multi-strain probiotic improves growth performance and intestinal properties of Clostridium perfringens challenged broilers	Ramlucken et al., 2020	1656	broilers (male)	yes, C. perfringens Type A	no	6-strain probiotic (test probiotic) containing 4 B. subtilis (CPB 011, CPB 029, HP 1.6, and D 014) and 2 B. velezensis (CBP 020 and CPB 035)/ compared with a commercial probiotic	1 day old	35 days	with feed with standard metabolizable energy or with reduced energy	50 g and 100 g per ton of feed for the commercial probiotic (specified as 2 × 109 CFU/g) and test probiotic (specified as 1 × 109 CFU/g), respectively.	> test probiotic than commercial prob and than no treated		> test probiotic than commercial prob and than no treated			> test probiotic than commercial prob and than no treated				Broilers fed the reduced ME diets containing the test probiotic, displayed significantly longer duodenal villi. Livers of broilers that received the test probiotic weighed significantly less than those of both the commercial probiotic and un-supplemented groups.
Combination of Bacillus licheniformis and Salinomycin: Effect on the Growth Performance and GIT Microbial Populations of Broiler Chickens	Trela et al., 2020	400	female chicks	no	yes, Salinomycin	B. licheniformis DSM 28710	1 day old	36 days	with feed	1.6 x 109 CFU/kg; 500 mg/kg diet		> (B. licheniformis)	=			< (B. licheniformis)			Both factors < the alpha diversity and Enterobacteriaceae and > Bacillaceae communities in the jejunum. < Clostridiaceae in the ceca.	Salinomycin increased the pH of the crop digesta. Decreasing pH was noticed in the cecal content after B. licheniformis addition.
Dietary Probiotic Bacillus licheniformis H2 Enhanced Growth Performance, Morphology of Small Intestine and Liver, and Antioxidant Capacity of Broiler Chickens Against Clostridium perfringens–Induced Subclinical Necrotic Enteritis Ying	Zhao et al., 2020	180	male broiler	yes, C. perfringens	no, vaccine	B. licheniformis H2 strain (CCTCC NO: M2011133)	1 day old	28 days	with feed	1× 106 CFU/g diet.	>			=		>				> the villus height: crypt depth ratio as well as villus height in the ileum; > activities of antioxidant enzymes in the ileum,serum, andlive
Evaluating two multistrain probiotics on growth performance, intestinal morphology, lipid oxidation and ileal microflora in chickens	Kazemi et al., 2019	280	mixed‐sex broiler chickens	no	yes, Avilamycin	A: E. faecium, L. delbruekii subp.bulgricus, L. acidophilus, L. plantarum, L. rhamnosus, B. bifidum, S. salivarius thermuphilus, C. pintolopesii and A. oryzae. B: E. faecium, P. acidilactici, B. subtilis, L. acidophilus, L. plantarum, L. rhamnosus, L. casei, B. bifidum and S. cerevsiae	day 1	42 days	with feed	150 g/ton feed probiotic A; 200 g/ton feed probiotic B				=	=	=			< Lactobacillus population in the ileum of broilers, in the probiotic B group.; < Clostridium spp. in the ileum of broilers. with the lowest being observed in the probiotic B, probiotic A.	> villus height and goblet cells numbers in the jejunum and villus height and villus height to crypt depth ratio in the ileum as compared with birds fed Control diet. And a smaller crypt depth. Birds fed with treatments probiotic A, probiotic B and ANT < MDA.
Intestinal Morphologic and Microbiota Responses to Dietary Bacillus spp. in a Broiler Chicken Model	Li et al., 2019	480	broilers	no	no	B. coagulans TBC169/ B. subtilis PB6/ B. subtilis DSM32315	1 day old	42 days	with feed	200 mg/kg Bacillus spp	> (with B. coagulans TBC169 respect with other probiotics)			= among probiotics	> (with B. coagulans TBC169 respect with other probiotics)	= among probiotics			According to Shannon and Simpson index, the number of B. subtilis PB6 and B. subtilis DSM32315 > than the control on day 21. According to Shannon index, the number of B. subtilis PB6 and B. subtilis DSM32315 > than B. coagulans TBC169 group. On day 21 the percentage of Firmicutes > in the B. coagulans TBC169 group. For the rest phyla (Proteobacteria, Bacteroidetes, and Actinobacteria) > in dietar…	B. coagulans TBC169 and B. subtilis DSM32315 > apparent total tract digestibility of gross energy and crude protein. B. coaguans TBC169 > apparent total tract digestibility of crude protein compared with the B. subtilis PB6 group.
Evaluation of effects of a novel probiotic feed supplement on the quality of broiler meat	Suryadi et al., 2019	200	broilers	no	no	Bifidobacterium, Bacillus spp., Streptococcus spp., and Lactobacillus	1 day old	35 days	with feed	5 ml/kg feed, 10 ml/kg feed or 15 ml/kg feed										> protein content and < fat content, but had no significant effect on broiler meat pH and meat tenderness. Administration of the probiotic at the rate of 15 ml/kg of feed gave the lowest fatty content and the highest broiler protein content.
The impact of Bacillus subtilis DSM 32315 on the pathology, performance, and intestinal microbiome of broiler chickens in a necrotic enteritis challenge	Whelan et al., 2019	460	male chicks	yes, E. maxima and C. perfringens	yes, narasin (coccidiostatic)	B. subtilis DSM 32315	two days old	35 days	with feed	500 g/MT of the product containing 2 × 109 CFU/g of B. subtilis DSM 32315 spores	=		= (< in Narasin group)			<		<	> Bacillus spp., Lactobacillaceae family members and Lactobacillus salivarius and < C. perfringens in the ileum and cecum, of Lachnospiraceae and Ruminococcaceae.	< footpad lesions
Effects of pea extrusion and enzyme and probiotic supplementation on performance, microbiota activity and biofilm formation in the broiler gastrointestinal tract	Konieczka et al., 2018	144	broilers	no	no	B. subtilis 4b1821-DSM17299 (with raw pea or extruded pea)	day 9	19 days (d9-d28)	with feed: raw pea or extruded pea	1.6 × 109 CFU/g added at a dose of 1 g/kg of diet			>			<			> B. subtilis appeared to colonise sections of the GIT in the chickens fed Pro	> concentration of butyrate after Pro supplementation
Morphological Responses of the Small Intestine of Broiler Chicks to Dietary Supplementation With a Probiotic, Acidifiers, and Their Combination	Elhassan et al., 2018	220	broilers	no	no	B. subtilis DSM 17299	1 day old	42 days	with feed	0.05% probiotic										> mucosal morphology and structural integrity of the small intestine, especially that of the duodenum. > percentage of intact villi compared with the other groups
Efficacy of Bacillus Subtilis (GalliPro) supplementation in Clostridium perfringens challenged necrotic enteritis of broiler chicken	Koli et al., 2018	400	broiler	yes, Eimeria and C. perfringens	no	B. subtilis DSM 17299	1 day old	42 days	with feed	500 g/T of feed (1.2 x 106 CFU/g)	>	=	=	=		=			< C. perfringens count	< the severity of the infiltration with inflammatory cells in the jejunum
Impact of lyophilized Lactobacillus salivarius DSPV 001P administration on growth performance, microbial translocation, and gastrointestinal microbiota of broilers reared under low ambient temperature	Blajman et al., 2017	240	broilers	no	no	L. salivarius DSPV 001P	1 day old	42 days	with feed		>		=			=		<	=
Evaluation of Probiotic Potential of Some Native Lactobacillus Strains on the Growth Performance and Serum Biochemical Parameters of Japanese Quails (Coturnix Coturnix Japonica) during Rearing Period	Siadati et al., 2017	560	quails	no	no	The native strains consist of L. crispatus, ES7 L. salivarius, OR10 L. crispatus, and M4 L. oris. A commercial probiotic product were used as positive control	1 day old	35 days	with feed	native strains were used at 50, 100, 150 and 200 g/ton diet.		> (native and commercial probiotic)	=			> (native and commercial probiotic)				Native probiotic strains: at 150 g/ton > serum total protein level, and highest blood globulin level. Serum uric acid levels < with 100, 150 and 200 g/ton. < of serum glucose at 150 and 200 g/ton. Highest phosphorus contents at 150 g/ton. The maximum total protein (5.20 g/dL), globulin (3.75 g/dL), phosphorous (6.77 mg/dL), and MCHC (37.92%) as well as minimum serum glucose (264 mg/dL), uric acid…
Comparative effects of two multi-enzyme combinations and a Bacillus probiotic on growth performance, digestibility of energy and nutrients, disappearance of non-starch polysaccharides, and gut microflora in broiler chickens	Wealleans et al., 2017	1080	male broiler chicks	no	no	3 strains of B. amyloliquefaciens	1 day old	42 days	with feed	1.5 × 105 cfu/g of feed	>	>	>			=				> apparent ileal digestible energy (AIDE), AID of fat and starch if xylanase and amylase together with a serine protease + probiotic
Effect of organic acid blend and Bacillus subtilis alone or in combination on growth traits, blood biochemical and antioxidant status in broilers exposed to Salmonella typhimurium challenge during the starter phase	Abudabos et al., 2017	300	broilers	yes, S. enteric subsp. Typhimurium	yes, Avilamycin	B. subtilis (ATCC PTA-6737)	1 day old	14 days	with feed	2 × 107 CFU/g	=		=			=				The total antioxidant capacity in the second week < in Bacillus group compared with the control.
Effect of a prebiotic, probiotic and symbiotic on performance of broilers under Clostridium Perfringens challenge	Al shagan et al., 2017	240	broilers	yes, C. perfringens	yes, oxytetracycline and neomycin	B. subtilis	1 day old	42 days	with feed	0.2 g/kg		>	< than control and antib.			< (prob. e antib.)
Supplemental effects of probiotic Bacillus subtilis fmbJ on growth performance, antioxidant capacity, and meat quality of broiler chickens	Bai et al., 2017	240	broilers	no	no	B. subtilis FMBJ	1 day old	42 days	with feed	2 × 1010 CFU/kg or 3 × 1010 CFU/kg or 4 × 1010 CFU/kg	>	>		>		>				> serum IgA and IgG concentrations of broilers after 42 days. < glutathione (GSH), glutathione reductase (GR), glutathione perox- idase (GSH-Px), and superoxide dismutase (SOD) activity of serum and liver were increased, and methane dicarboxylic aldehyde (MDA) contents in serum and liver.
Bacillus Coagulans Enhance the Immune Function of the Intestinal Mucosa of Yellow Broilers	Xu et al., 2017	360	yellow chicks	no	no	B. coagulans	1 day old	28 days	with feed	100, 200, or 300 mg/kg B. coagulans		>		=	>	< (200mg/kg)			> Lactobacillus spp. populations and suppressed E. coli replication in cecum (200 mg/kg)	> the villus height to crypt depth ratio in the duodenum, the number of secretory immunoglobulin (sIgA) positive cells, the levels of interferon alpha (IFNα), toll-like receptor (TLR3), and melanoma differentiationassociated protein 5(MDA5) in the duodenum.
Effects of two different probiotics on microflora, morphology, and morphometry of gut in organic laying hens	Forte et al., 2016	180	laying hens	no	no	L. acidophilus D2/CSL CECT 4529 or B. subtilis PB6 ATCC-PTA 6737	16 week hold	8 months	with feed	0.1% of L. acidophilus, 0.05% of B. subtilis									The 2 probiotic-supplemented diets > Lactobacillus spp. and Bifidobacterium spp.; and < Clostridium spp. The lowest viable counts of E. coli, coliforms and staphylococci were observed in the L group.
Reduced Nutrient Excretion and Environmental Microbial Load with the Addition of a Combination of Enzymes and Direct-Fed Microbials to the Diet of Broiler Chickens	Praes et al., 2016	900	broilers	no	no	B. subtilis + B. licheniformis	1 day old	41 days	with feed	500 ppm of direct-fed microbial product (DFM) containing: B. subtilis (minimum 0.735 × 108 CFU/g) and B. licheniformis (minimum 0.735 × 108 CFU/g).	> ENZ + DFM								< total coliforms	The addition of exogenous enzymes and their combination with a DFM based on Bacillus spp. did not affect waste production, < litter microbial load, and the contents of P and insoluble fiber in the litter.
Effects of dietary inclusion of probiotics, prebiotics and synbiotics on intestinal histological changes in challenged broiler chickens	Al-Baadani et al., 2016	240	broilers	yes, C. perfringens	yes, neoxyval	B. subtilis	1 day old	35 days	with feed	0.6 g/kg										> the length and surface area of villi in the ileum and jejunum, compared with the positive control and antibiotic groups
The efficacy of selected probiotic and prebiotic combinations in reducing Campylobacter colonization in broiler chickens	Arsi et al., 2015	160	broilers	yes, Campylobacter	no	B. spp./ L. salivarius subsp. salivarius/ L. salivarius subsp. salicinius -> with and without MOS (mannan oligosaccharide)	day-of-hatch	14 days	orally (day 1 )	0.25mL contening 1 × 107 CFU/mL of bacterial isolate	=								< campilobacter with isolate 3, with 0.04% MOS
Immune modulation by Bacillus subtilis-based direct-fed microbials in commercial broiler chickens	Lee et al., 2015	350	broilers	yes, six different species of Eimeria	no	Avicorr: a multi-strain B. subtilis-based DFM product (strains were isolated and than selected based on their inhibitory effects on avian pathogenic E. coli or C. perfringens type A)	1 day old	28 days	with feed	1.5×105 CFU/g of diet	>									At day 28 < antibodies against C. perfringens NetB toxin, and also profilin-specific serum antibodies. > Intestinal IEL IFNgamma, IL1beta and IL12 transcript levels. Proinflammatory or Th-1, but not Th-2 or chemokine transcripts were significantly up-regulated by dietary B. subtilis.
Effects of feeding Bacillus subtilis to heat stressed broiler chickens with or without an antibiotic growth promoter	Roy et a., 2015	700	broilers	no	yes, Lincomycin (AGP)	B. subtilis DSM17299	1 day old	35 days	withe feed	50g/100kg		>	=			< lowest		<		< abdominal fat
Effects of Citrus junos by-products fermented with multistrain probiotics on growth performance, immunity, caecal microbiology and meat oxidative stability in broilers	Ahmed et al., 2014	240	broilers	no	no	L. acidophilus KCTC 3111, E. faecium KCTC 2022, B. subtilis KCTC 3239 and S. cerevisiae KCTC 7928 used for the preparation of Citrus junos probiotics (CJP)	day-of-hatch	35 days	with feed	5 g/kg CJP, 10g/kg CJP, 20 g/kg CJP	>			>	> (during the starter period)	=			< concentration of E. coli in cecum	> Serum IgM concentrations, < TEBRAS value of breat and thigh.
Effects of salinomycin and Bacillus subtilis on growth performance and immune responses in broiler chickens	Lee et al., 2014	135	broilers	no	yes, salinomycin	B. subtilis	1 day old	28 days	with feed	basal diet with 500 mg of B. subtilis (3 × 1011 CFU/g of product, to reach 1.5 × 105 CFU/g of B. subtilis	> d28 compared with salinomycin group, but not with control group									> serum nitric oxide levels. Salinomycin significantly lowered the serum levels of antibodies against Eimeria profilin or MIC2, whereas B. subtilis only affected the profilin-reactive antibodies compared with the control group. Salinomycin, but not B. subtilis, significantly modulated the local cytokines encoding IFNγ, IL10 and TNFSF15 compared with the control group in the intestine.
Effect of supplementing direct-fed microbials on broiler performance, nutrient digestibilities, and immune responses	Waititu et al., 2014	120	male broiler chicks	no	no	DFMB: a blend of 3 B. substilis strains. And DFMP: P. acidipropionici	1 day old	22 days	with feed	7.5 × 104 CFU/g of DFM		=	=				< with DFMP than DFMB			both DFM reduced the AID (apparent ileal digestibility) of DM and CP. increased the AMEn of diet by possibly increasing DM and fat retention.Supplementing DFMP downregulated ileal expression of TLR-2b, IL-2, IL-4, IL-6, IL-10, and IL-13, whereas DFMB downregulated TLR-2b, IL-2, IL-4, and IL-6 in all 3 tissues, IL-10 in the spleen, and upregulated IL-13 in the spleen. both DFM showed an antiinflam…
Coexpression and Secretion of Endoglucanase and Phytase Genes in Lactobacillus reuteri	Wang et al., 2014	480	male broilers	no	no	L. reuteri pLEM4156, L. reuteri pLEM4157 (cel), L. reuteri pLEM4158 (phy), and L. reuteri pLEM4159-cel/phy	1 day old	42 days	in water	2.5 × 108 CFU/mL		=	=			< L. reuteri pLEM4158 (phy), L. reuteri pLEM4159-cel/phy and L. reuteri pLEM4157 (cel) than the negative control group			< populations of E. coli, Veillonella spp. and B. vulgatus, > populations of B. genus and Lactobacillus spp. in the cecum at day 21.	> the ash content of tibiae in chicks administered L. reuteri pLEM4159-cel/phy. Compared with the negative control group, all the groups administered L. reuteri had slightly > tibia calcium contents. At day 42 = ash and calcium contents of tibiae in the treatment groups.
Effects of Bacillus subtilis in the Dynamics of Infiltration of Immunological Cells in the Intestinal Mucosa of Chickens Challenged with Salmonella Minnesota	Lourenco et al., 2012	60	male broilers	yes, S. minnesota	no	B. subtilis DSM 17299	1 day old	35 days	with feed	1000 g/T (2.13 x 108 CFU/g)									BS < Salmonella counts at 48 Post Inoculation (PI) in the cloaca and cecum swabs and in litter samples	> CD4+ and < CD8+ cells in the ileum and cecum compared with the contol group
Evaluation of Bacillus species as potential candidates for direct-fed microbials in commercial poultry	Shivaramaiah et al., 2011	216	108 male chicks and 108 male poults	yes, S. typhimurium	no	NP119B B. subtilis/ NP117B B. subtilis/ NP124 B. subtilis/ NP121 P. polymyxa/ MM01-09 B. subtilis/ MM65 B. laterosporus/ NP122 B. subtilis/ JH33 B. subtilis. Or NP122 only, ST + NP122	day-of-hatch	11 days or 21 days	with feed	106 spores/g of finished feed		> (NP122); > (ST + NP122 than ST only)							NP122 < cecal Salmonella in poults
Effect of Supplementation of Bacillus subtilis LS 1-2 Grown on Citrus-juice Waste and Corn-soybean Meal Substrate on Growth Performance, Nutrient Retention, Caecal Microbiology and Small Intestinal Morphology of Broilers	Sinol Sen et al., 2011	320	broilers	no	yes, Avilamycin	B. subtilis LS 1-2	1 day old	35 days	with feed	0.003		>	>			>			at d 35, PC and probiotics diets < Clostridium and Coliform counts in cecum	< DM, CP and > GE in birds fed PC, P1 and P2 diets than birds fed NC diet. In antibiotic and probiotic groups > villus height and villus height to crypt depth ratio in duodenum and ileum.
Effects of direct-fed microbials on growth performance, gut morphometry, and immune characteristics in broiler chickens	Lee et al., 2010	250	broilers	no	no	Eight individual B. subtilis strains: Bs2084, LSSAO1, 3AP4, Bs18, 15AP4, 22CP1, Bs27, and Bs278 and Avicorr: DFM contains equal amounts of B. subtilis Bs2084, LSSAO1, and 15AP4 (selected based on their inhibitory effects on avian pathogenic E. coli or C. perfringens type A)	1 day old	22 days	d1 and d2 in water, from d3 with feed	5.0 × 106 CFU of DFM suspended in 0.5 mL of sterile distilled water at day 1 and 2; 1.5 × 105 CFU/g of DFM in feed from d3		= (DFM)								Serum levels of α-1-acid glycoprotein < in DFM fed birds. Only birds fed 15AP4 showed elevated profilin-specific (to Eimeria) antibody levels. On Intestinal IEL Subpopulations: TCR2+ IEL were detected in all of the DFM-fed groups. CD3+, CD4+, CD8+, and TCR1+ subpopulations > in 3 or 4 of the 9 groups on DFM. < CD4+, TCR1+, TCR2+, and BU1+ cells of DFM-fed chickens. With DFM diets > IL-6, IL-17alf…
Effect of Bacillus subtilis PB6 (CloSTAT) on broilers infected with a pathogenic strain of Escherichia coli	Teo et al., 2006	600	broilers	yes, E. coli	yes, bacitracin zinc, colistin sulfate, maduramicin ammonium	B. subtilis PB6	1 day old	42 days	with feed	109 CFU/t of feed, 106 CFU/kg		> (infected and uninfected)				> (infected and uninfected)		< The percentages of mortality of infected birds within antibiotic treated groups and B. subtilis PB6-treated groups were reduced from 14% to 6 and 8%, respectively.	CloSTAT > the concentrations of Lactobacillus spp. within the intestinal tracts. The cell counts of lactobacilli = in infected and uninfected birds fed diets containing CloSTAT and antibiotic.
